# Supplementary material for: Unveiling the Cutting-Edge Impact of Polarized Macrophage-Derived Extracellular Vesicles and MiRNA Signatures on TGF-β Regulation within Lung Fibroblasts
Source: Int J Mol Sci. 2024 Jul 8;25(13):7490. doi: 10.3390/ijms25137490 (PMC11242851; doi:10.3390/ijms25137490)
Supplement: Supplementary file 1 [file ijms-25-07490-s001.zip]

Archive with 1 entries (1 files):
- ijms-3017484-supplementary.pdf
